# Supplementary material for: Associations of polygenic risk score, environmental factors, and their interactions with the risk of schizophrenia spectrum disorders
Source: Psychol Med. 2025 Apr 11;55:e111. doi: 10.1017/S0033291725000753 (PMC12094650; doi:10.1017/S0033291725000753)
Supplement: Rami et al. supplementary material [file S0033291725000753sup001.zip]

Archive with 2 entries (2 files):
- Association of PRS and PERS with SZ-Suppl Figures-clean.docx
- Association of PRS and PERS with SZ-Suppl Tables-clean.docx
